# Supplementary material for: Isatin Bis-Imidathiazole Hybrids Identified as FtsZ Inhibitors with On-Target Activity Against Staphylococcus aureus
Source: Antibiotics (Basel). 2024 Oct 19;13(10):992. doi: 10.3390/antibiotics13100992 (PMC11505029; doi:10.3390/antibiotics13100992)
Supplement: Supplementary file 1 [file antibiotics-13-00992-s001.zip]

Archive with 1 entries (1 files):
- antibiotics-3244517-supplementary.pdf
